# Supplementary material for: Gradual and Discrete Ontogenetic Shifts in Rattlesnake Venom Composition and Assessment of Hormonal and Ecological Correlates
Source: Toxins (Basel). 2020 Oct 16;12(10):659. doi: 10.3390/toxins12100659 (PMC7602723; doi:10.3390/toxins12100659)
Supplement: Supplementary file 1 [file toxins-12-00659-s001.zip]

Archive with 3 entries (3 files):
- Meta Data.xlsx
- Peak Areas.xlsx
- toxins-920415 Supplementary for conversion.docx
