# Supplementary material for: Gradual and Discrete Ontogenetic Shifts in Rattlesnake Venom Composition and Assessment of Hormonal and Ecological Correlates
Source: Toxins (Basel). 2020 Oct 16;12(10):659. doi: 10.3390/toxins12100659 (PMC7602723; doi:10.3390/toxins12100659)
Supplement: Supplementary file 1 [file toxins-12-00659-s001.zip › Meta Data.xlsx]

## Sheet: SnakeData
Snake_ID	Venom_ID	SVL_cm	Day	Testosterone
KW1425	V0529	61	0	0.001
KW1425	V0544	63	29	0.001
KW1425	V0620	65	99	0.001
KW1425	V1299	86.5	765	4.05
KW1425	V1383	93	829	61.985
KW1425	V1429	95	896	17.266
KW1425	V1471	98	961	8.581
KW1425	V1513	100	1011	2.172
KW1425	V1534	102	1050	5.561
KW1425	V1576	107.5	1107	53.955
KW1425	V1609	110.5	1141
KW1425	V1635	109.5	1171
KW1425	V1666	113.5	1199	14.082
KW1425	V1697	111	1232	7.779
KW1425	V1718	114	1260	10.751
KW1425	V1778	112	1367	2.346
KW1576	V0588	34	0	0.171
KW1576	V0650	44	32	0.2365
KW1576	V0765	49.5	92	0.302
KW1576	V0807	52.5	155	0.135
KW1576	V0866	55	217	0.378
KW1576	V0902	58	267	0.271
KW1576	V1034	65	387	0.944
KW1576	V1099	71.5	456	0.63
KW1576	V1164	78	527	0.203
KW1576	V1203	77	561	0.401
KW1576	V1249	83	636	2.238
KW1576	V1339	85	709	1.713
KW1576	V1386	88.5	769	1.2975
KW1576	V1453	94	870	0.882
KW1576	V1558	100	1016	7.294
KW1576	V1617	100	1080	9.817
KW1576	V1679	102	1141	5.723
KW1576	V1700	103.5	1169	0.573
KW1576	V1760	104.5	1276	8.558
KW1576	V2039	110	1780	8.558
KW1594	V0667	37	0	0.315
KW1594	V0782	42	60	0.148
KW1594	V0874	49.5	185	0.256
KW1594	V0910	52.5	235	0.164
KW1594	V0947	59	289	0.454
KW1594	V1008	62	314
KW1594	V1042	66	355	0.26
KW1594	V1084	68	383	0.103
KW1594	V1107	70	424	0.408
KW1594	V1147	75	450
KW1594	V1172	75.5	495
KW1594	V1211	80	529	0.723
KW1594	V1234	81.5	564	0.34
KW1594	V1257	86.5	604	2.553
KW1594	V1286	88	642	0.499
KW1594	V1347	89.5	677	0.147
KW1726	V0700	40	0	0.001
KW1726	V0798	42.5	62
KW1726	V0814	41	113
KW1726	V0873	44.5	175	0.001
KW1726	V0946	52	279
KW1726	V1007	51	304	0.411
KW1726	V1083	57.5	373	0.965
KW1726	V1171	68	485	0.039
KW1726	V1210	72	519
KW1726	V1256	82.5	594	3.027
KW1726	V1346	89	667	1.769
KW1726	V1370	90	696	0.421
KW1726	V1391	91	727	0.182
KW1726	V1458	94.5	828	1.331
KW1726	V1521	97	917	51.268
KW1726	V1653	106	1066	16.531
KW1726	V1705	110.5	1127	10.328
KW1753	V0628	34	0	0.321
KW1753	V0707	34	19	0.321
KW1753	V0805	37.5	81	0.2545
KW1753	V0819	37.5	132	0.188
KW1753	V0846	43	168	0.001
KW1753	V0878	46	194	0.034
KW1753	V0951	55	298	0.059
KW1753	V1046	58	364	0.001
KW1753	V1176	70.5	504	0.097
KW1753	V1215	74.5	538	0.233
KW1753	V1261	78	613	0.094
KW1753	V1351	82.5	686	0.196
KW1753	V1420	86	782	0.188
KW1753	V1462	87	847	0.459
KW1753	V1504	89	897	0.2915
KW1753	V1525	88	936	0.124
KW1753	V1600	94	1027	0.658
KW1753	V1626	99	1057	5.062
KW1753	V1657	99	1085	5.137
KW1753	V1688	98	1118	4.683
KW1753	V1709	99	1146	1.403
KW1753	V1730	100	1174	0.11
KW1753	V1769	99	1253	3.146
MM0027	V0535	64	0
MM0027	V0547	68	36
MM0027	V0551	68	53
MM0027	V0586	74	91
MM0027	V0669	78	123
MM0027	V0784	77	183
MM0027	V0826	78	246
MM0027	V0885	79	308
MM0027	V0921	84	358
MM0027	V0958	85.5	412
MM0027	V1052	88	478
MM0027	V1117	91.5	547
MM0027	V1182	92	618
MM0027	V1267	100	727
MM0027	V1357	100.5	800
MM0027	V1401	102	860
MM0027	V1447	103	924
MM0027	V1531	109	1050
MM0027	V1573	113	1107
MM0071	V0925	42	0	0.124
MM0071	V0962	42	54	0.15
MM0071	V1021	42	79
MM0071	V1054	42	120	0.115
MM0071	V1096	44	148
MM0071	V1119	45	189	0.483
MM0071	V1184	45	260	0.707
MM0071	V1223	50	294
MM0071	V1269	58.5	369	0.717
MM0071	V1276	59	407	0.219
MM0071	V1393	66.5	502
MM0071	V1418	72	538
MM0071	V1460	77.5	603	0.182
MM0071	V1502	80.5	653
MM0071	V1523	84	692	0.58
MM0071	V1565	90	749	1.402
MM0071	V1624	93	813	2.998
MM0071	V1686	98.5	874	2.764
MM0071	V1707	100.5	902	1.889
MM0071	V1728	96.5	930	1.329
MM0071	V1767	100.5	1009	9.22
MM0114	V1122	42.5	0
MM0114	V1162	37	26
MM0114	V1225	46	105
MM0114	V1248	48.5	140
MM0114	V1271	55.5	180
MM0114	V1277	55.5	218
MM0114	V1373	61.5	282
MM0114	V1419	71	349
MM0114	V1461	76	414
MM0114	V1503	78.5	464
MM0114	V1545	88.5	526
MM0114	V1566	91.5	560
MM0114	V1625	98	624
MM0114	V1687	97	685
MM0114	V1729	95	741
MM0114	V2023	103	1266
