# Supplementary material for: Gradual and Discrete Ontogenetic Shifts in Rattlesnake Venom Composition and Assessment of Hormonal and Ecological Correlates
Source: Toxins (Basel). 2020 Oct 16;12(10):659. doi: 10.3390/toxins12100659 (PMC7602723; doi:10.3390/toxins12100659)
Supplement: Supplementary file 1 [file toxins-12-00659-s001.zip › Peak Areas.xlsx]

## Sheet: KW1425
ID	Peak 1	Peak 2	Peak 3	Peak 4	Peak 5	Peak 6	Peak 7	Peak 8	Peak 9	Peak 10	Peak 11	Peak 12	Peak 13	Peak 14	Peak 15	Peak 16	Peak 17	Peak 18	Peak 19	Peak 20	PEAK 21	PEAK 22	PEAK 23	PEAK 24	PEAK 25	PEAK 26	PEAK 27	PEAK 28	PEAK 29	PEAK 30	PEAK 31	PEAK 32	PEAK 33	PEAK 34	PEAK 35	PEAK 36
V0529	0.00231864	0.00989897	0	0.0314698	0.0510741	0.100768	0.0615205	0.0468215	0.0135844	0	0	0.0410684	0.173563	0.136638	0.00633225	0.00580685	0.00237173	0.00417662	0	0.0159793	0.0245408	0.204922	0	0.00995518	0.0183395	0	0.00344379	0.00538575	0	0	0.0035685	0.00674894	0.00602201	0.0136822	0	0
V0544	0.00787703	0.029431	0	0.0133817	0.0225497	0.060068	0.0269713	0.0214496	0.00540394	0.00401227	0.0105182	0.211214	0.0341837	0.0945535	0	0.00586242	0.00547612	0.012707	0.030084	0.0433168	0.227969	0.0154063	0.01619	0	0.0275722	0.0044395	0.00800637	0	0	0	0.0175778	0.0130032	0.0042116	0.0265646	0	0
V0620	0.00148356	0.0106442	7.70318e-05	0.00362273	0.00531097	0.033095	0.00789159	0.00654611	0.00174531	0	0.0169606	0.218328	0.0591246	0.156562	0.00635664	0.00922951	0.00445948	0.00936037	0.0168821	0.0312679	0.267747	0.00412968	0.0161533	0.00282373	0.029891	0.00501367	0.00790508	0.000421324	0.00899539	0	0.0167408	0.0190871	0.00566738	0.0164761	0	0
V1299	0.00569659	0.0234274	0.00170202	0.00274822	0.00458791	0.0245342	0.00719914	0.0052112	0.00159553	0	0.00747459	0.0816985	0.0937172	0.0950403	0.00348047	0.0129413	0.00580702	0.00218313	0.0397558	0.0344847	0.333446	0.0341925	0.0195468	0.0246762	0.0445068	0.00398793	0.00590304	0.00121652	0.0555008	0	0.0105848	0.00854027	0.00181279	0.00238846	0.00034682	6.54017e-05
V1383	0.00715453	0.0394479	0.00951843	0.00429451	0.00703445	0.0649264	0.010323	0.00779028	0.00254111	0.00587681	0.00453353	0.0856488	0.0371252	0.0639398	0.00211687	0.0110931	0.00553546	0.00477329	0.0273544	0.0411925	0.252725	0.068422	0.0221975	0.0466637	0.0470372	0.00731492	0.0091615	0.00273703	0.0654371	0.00115535	0.00976535	0.00876571	0.00320449	0.00903767	0.00325124	0.000903341
V1429	0.00796819	0.0514958	0.0185132	0.00500226	0.00731938	0.0562424	0.0121115	0.0105521	0.00259415	0.00744251	0.00778828	0.117635	0.0279016	0.0605136	0	0.0069565	0.00651964	0.00332426	0.0147969	0.0348964	0.184398	0.0934914	0.0147616	0.065102	0.0324063	0.0108676	0.0148424	0.00326551	0.0730678	0.000619534	0.0166466	0.0113312	0.00241128	0.00944799	0.0059011	0.00186582
V1471	0.00632372	0.0426538	0.0192874	0.00465937	0.00674728	0.0477065	0.0101614	0.00907202	0.00262695	0.0380568	0.0101684	0.105979	0.0210926	0.0681183	0.0031567	0.00895691	0.00569548	0.00546022	0.0101123	0.0304627	0.164752	0.10788	0.0138189	0.0794433	0.031597	0.0122208	0.0151276	0.00226378	0.0638467	0.000600109	0.0190396	0.0155458	0.00168556	0.00852924	0.00532314	0.00182841
V1513	0.0477302	0.159995	0.0738073	0.00976757	0.00987184	0.0422473	0.0143044	0.0100908	0.00222432	0.0373442	0.00112345	0.0951076	0	0.023811	0	0.00322611	0.00595989	0.00924903	0.00243573	0.0250782	0.0833941	0.0893467	0.00891519	0.0811054	0.0232935	0.00822442	0.00755077	0.00695493	0.0848288	0.00271614	0.00976679	0.00662939	0.00197868	0.00791651	0.00314829	0.000856267
V1534	0.0172916	0.0851424	0.033886	0.0222303	0.0342692	0.10593	0.0479013	0.0374036	0.00958307	0.0417802	0.00149849	0.0579029	0	0.0200309	0	0.00575973	0.00518574	0.012072	0.00692368	0.0243664	0.100705	0.0817448	0.0121382	0.0936546	0.0251045	0.00783062	0.0117429	0.00245733	0.0597764	0.00208891	0.0122678	0.00835498	0.000999297	0.00702862	0.00403288	0.001371
V1576	0.0194714	0.108946	0.0392248	0.014359	0.0218142	0.153728	0.03199	0.0272481	0.00710288	0.0305154	0.000851408	0.0606697	0	0.0159348	0	0.00277667	0.0065532	0.00762085	0.00351341	0.0237018	0.0750956	0.0924131	0.0113852	0.0982996	0.0238613	0.00898426	0.0109008	0.00339414	0.0586819	0.00297775	0.0154818	0.00966676	0.00139029	0.0082381	0.00209784	0.00110993
V1609	0.0234725	0.130934	0.0617828	0.0111361	0.0176102	0.0544785	0.0265535	0.0196262	0.0036399	0.0817693	0.00732299	0.106614	0.0129107	0.0510653	0	0.0040194	0.00557859	0.00928522	0.00494903	0.0216066	0.0792789	0.0874457	0.0072005	0.0739953	0.0142309	0.00783634	0.00737781	0.00208458	0.0440662	0.00201746	0.00852247	0.00821451	0.000575537	0.00118344	0.00104343	0.000571659
V1635	0.0184122	0.122894	0.0587227	0.0016592	0.00312678	0.0110446	0.00459234	0.00330815	0.000945165	0.082074	0.00901573	0.111737	0.0140284	0.0541396	0	0.00644593	0.00721601	0.00413644	0.00651949	0.0255661	0.110919	0.104431	0.00969296	0.0951473	0.0194279	0.0117951	0.00939905	0.00168606	0.057048	0.00414266	0.00944327	0.0112863	0.000900571	0.0043054	0.00336988	0.00142216
V1666	0.0399042	0.154368	0.0688128	0.0126853	0.0235235	0.0726127	0.0314002	0.023139	0.00672177	0.0628816	0	0.0621735	0	0.0124604	0	0.0003598	0.00404454	0.0124647	2.5064e-05	0.0267608	0.0530789	0.0418001	0.0120264	0.122469	0.0303459	0.0037342	0.00109721	0.00650048	0.0956755	0.00151077	0.00344432	0.00572943	0.00040762	0.00530499	0.00210604	0.000431694
V1697	0.00632226	0.031044	0.2157	0.103998	0.0032822	0.00607932	0.0293691	0.00843303	0.00686509	0.108259	0.00473107	0.0698584	0	0.0315877	0	0.00247559	0.00713009	0.00729005	0.000588929	0.0211966	0.0500096	0.0769376	0.00763603	0.0675616	0.00654597	0.0104548	0.00773585	0.00606568	0.0800618	0.00356925	0.00792267	0.0079764	0	0.00419226	0.00208069	0.000675524
V1718	0.0170827	0.130707	0.0462021	0.00959619	0.0148136	0.0879029	0.02143	0.0169341	0.00381311	0.0631818	0.00057951	0.0503721	0	0.00900308	0.00675023	0.00592196	0.0070854	0.00748222	0.00392494	0.0204514	0.0925875	0.0984151	0.0135798	0.118873	0.0267852	0.0112837	0.0124005	0.00244295	0.0679891	0.00392689	0.00713504	0.0106957	0.000377035	0.00502107	0.00416717	0.00183482
V1778	0.0148028	0.0808951	0.0322578	0.0390901	0.0647649	0.111263	0.0774409	0.0581774	0.0172932	0.0284279	0	0.0838485	0.0137909	0.0403788	0	0.00290141	0.00604444	0.00584875	0	0.0186137	0.0540113	0.0642766	0.0146419	0.0858895	0.0205738	0.00135717	0.00694421	0.00642449	0.0307437	0.000743902	0.0056994	0.00521058	0	0	0.00521436	0.00242961

## Sheet: KW1576
ID	Peak 1	Peak 2	Peak 3	Peak 4	Peak 5	Peak 6	Peak 7	Peak 8	Peak 9	Peak 10	Peak 11	Peak 12	Peak 13	Peak 14	Peak 15	Peak 16	Peak 17	Peak 18	Peak 19	Peak 20	Peak 21	Peak 22	Peak 23	Peak 24	Peak 25	Peak 26	Peak 27	Peak 28	Peak 29
V0588	0.0100884	0.0212371	0.0284702	0.000161517	0.000522108	0.00220303	0.000209937	0.00330176	0.00821827	0.000622603	0.00802909	0.0252145	0.000263989	0.0590015	0.000169052	0.313995	0.247598	0.0734438	9.19495e-05	0	0.161489	0.00112915	0.00217164	0.00125185	0.00500821	0.022718	0.00125176	0	0.00213889
V0650	0.0103246	0.0297224	0.0253947	0.00521765	0.0192861	0.0104748	0.00785393	0.00312539	0.00957226	0.000400885	0.010753	0.0066	0.00219761	0.0223784	0.00086516	0.290683	0.204402	0.183322	0.000318822	0.00116498	0.112419	0.0094597	0.00572502	0.00356499	0.00196722	0.0170792	0.000996686	0.000137523	0.00459319
V0765	0.0111228	0.0203251	0.0253951	0.0195301	0.0640735	0.0326436	0.0236211	0.00846209	0.00776162	0	0.00840521	0.0054692	0.0238557	0.0152413	0	0.249408	0.160905	0.199626	0.00143326	0.000570653	0.0898472	0.0110837	0.00525636	0.0033174	0.000435013	0.00756933	0.000138115	0.000187346	0.00431591
V0807	0.0100562	0.0311925	0.0230896	0.0229498	0.0677146	0.0364468	0.0258051	0.00865391	0.00483154	0	0.00441717	0	0.000287529	0.0154837	0	0.271286	0.146999	0.203807	0.00192366	0	0.0925578	0.0141911	0.00611752	0.0037776	0	0.00497445	0	9.58165e-05	0.00334128
V0866	0.0111254	0.0351821	0.0242425	0.00882981	0.0703734	0.0350816	0.0254049	0.00966055	0.00515713	0.000120046	0.00834922	0.00464421	0.00113308	0.0135438	0.00349025	0.247501	0.125012	0.210178	0.00122595	0	0.0874491	0.0199274	0.0164959	0.00477888	0	0.0195853	0.000274371	0	0.0112343
V0902	0.0111287	0.0303519	0.0264307	0.00500404	0.0143995	0.00669794	0.00647686	0.00367867	0.0110702	0	0.0102246	0.00593468	0.00159124	0.0165567	0.000169989	0.259144	0.165231	0.261229	0.000935569	0	0.0823403	0.022381	0.0237559	0.00644864	0	0.0190401	6.99668e-05	0.000187748	0.00952224
V1034	0.017169	0.0366995	0.0307288	0.00381682	0.00766555	0.00365965	0.0033898	0.00229894	0.00926447	0	0.0100765	0.00599621	0.00193942	0.0229745	0.000183667	0.265453	0.137906	0.280117	0.000734856	0	0.0617284	0.0189638	0.0326666	0.00849005	0.000673397	0.0271002	0	0.000510319	0.00979348
V1099	0.0177583	0.0397706	0.0331668	0.00450356	0.0187338	0.00813348	0.00730011	0.00224576	0.0101571	0.000169958	0.00529054	0.00166952	0.0011915	0.0166361	0.0179553	0.270901	0.124504	0.253523	0.000540182	0	0.0623933	0.0195024	0.0344231	0.00848269	0.000955468	0.0283573	0	0.000536987	0.0111988
V1164	0.0243523	0.0381796	0.0338639	0.00321042	0.00689028	0.00329691	0.00307241	0.00255554	0.0119974	0.00294724	0.00978685	0.00750579	0.000923763	0.0194481	0	0.232523	0.126203	0.264508	0.000659269	0.00204974	0.0478706	0.0188375	0.044763	0.0143031	0.00949701	0.0314204	0.0240726	0.00444849	0.0108142
V1203	0.0219754	0.0432259	0.0304213	0.00564625	0.0397012	0.0184543	0.0145771	0.00517318	0.0139209	0.00425114	0.00902062	0.00748831	0.000513383	0.0156387	0	0.225342	0.105448	0.224161	0.00142167	0.00261808	0.045135	0.0197798	0.0419687	0.0172206	0.0137577	0.0263046	0.0276326	0.00693221	0.0122703
V1249	0.0271783	0.0416239	0.0325163	0.00580921	0.0104226	0.00590945	0.0049432	0.00147613	0.00492366	0.00667335	0.0115123	0.00887559	0.00180431	0.0158213	0	0.217453	0.103083	0.255615	0.00154586	0.00281208	0.0361256	0.0177735	0.0359668	0.0165625	0.0276608	0.0232812	0.0592848	0.0146117	0.00873397
V1339	0.0289155	0.0338544	0.0277314	0.00712436	0.0523754	0.016941	0.0131157	0.00532336	0.00159661	0.0103226	0.00896805	0.00897101	0.00115613	0.0111023	0.0184987	0.177254	0.077295	0.195581	0.00220377	0.00277255	0.0274461	0.0160003	0.0239561	0.0204946	0.0444684	0.0220769	0.100047	0.0356821	0.00872636
V1386	0.0319909	0.0317636	0.0248808	0.00956196	0.0807749	0.0378771	0.0264274	0.00989052	0.0120914	0.015524	0.0100858	0.00817837	0.00104667	0.00866682	0.00518737	0.132433	0.0556514	0.148416	0.00300032	0.0029515	0.0193083	0.0119524	0.0152467	0.0135841	0.0606582	0.0100599	0.140746	0.0677474	0.00429747
V1453	0.0409701	0.0375824	0.03158	0.00283901	0.0065258	0.00295261	0.00257452	0.000918344	0.0133118	0.0200321	0.0121313	0.00955463	0.00110819	0.0130064	0	0.128085	0.0559295	0.162993	0.0021463	0.0062284	0.0144085	0.0114862	0.0196766	0.0138352	0.0926815	0.00811732	0.198167	0.087922	0.00323611
V1558	0.0384708	0.0361075	0.025296	0.0067937	0.0518869	0.022576	0.0168164	0.00659513	0.0126132	0.0224613	0.00997642	0.00415513	0.000894264	0.00733857	0.0139763	0.111713	0.0401148	0.130017	0.00244166	0.00589566	0.0104548	0.0101441	0.0116804	0.0138765	0.0841266	0.00735693	0.15606	0.137131	0.00303053
V1617	0.0240089	0.0365944	0.0319368	0.0203251	0.0605003	0.0299904	0.022358	0.00690536	0.0075599	0.00105654	0.0076681	0.00346365	0.00144959	0.0167229	0	0.21934	0.0938628	0.226008	0.0023109	0.00228068	0.0458656	0.0171149	0.0402655	0.0118413	0.00761391	0.0255471	0.0227362	0.00506674	0.00960672
V1679	0.0378639	0.0310163	0.0222525	0.0122138	0.0348877	0.0161304	0.0131672	0.00425336	0.00838091	0.0213462	0.010076	0.00896816	0.000827235	0.00871665	0	0.114525	0.0364136	0.140643	0.0031315	0.00697158	0.00974878	0.0111436	0.01555	0.0128267	0.106597	0.00948189	0.0996736	0.199646	0.00354725
V1700	0.0329243	0.0285298	0.0182324	0.0293736	0.117961	0.0580116	0.0433814	0.0148436	0.0116796	0.0202264	0.00684325	0.00494539	0.000263661	0.00653313	0.00307854	0.089198	0.0226562	0.0941413	0.00481539	0.00580204	0.00649415	0.00842282	0.0116218	0.00940902	0.0793662	0.00694061	0.0866343	0.174814	0.00285577
V1760	0.0387878	0.0234044	0.023511	0.0134906	0.044378	0.0242556	0.0178882	0.00560558	0.00877418	0.0200932	0.00921209	0.00705612	0.000411287	0.0122512	0	0.10617	0.0337247	0.135008	0.00343127	0.00626913	0.00791541	0.0101971	0.0180536	0.0126791	0.092551	0.00826482	0.217166	0.0958169	0.0036333
V2039	0.0398798	0.0229842	0.0243805	0.00885205	0.0279726	0.0155523	0.0112743	0.00365438	0.00848253	0.021159	0.00996612	0.0071662	0.000867159	0.0120153	0	0.119315	0.0340597	0.148084	0.00341685	0.00624984	0.00816485	0.0104902	0.0191538	0.016064	0.0913605	0.00725628	0.222201	0.0965771	0.00340031

## Sheet: KW1594
ID	Peak 1	Peak 2	Peak 3	Peak 4	Peak 5	Peak 6	Peak 7	Peak 8	Peak 9	Peak 10	Peak 11	Peak 12	Peak 13	Peak 14	Peak 15	Peak 16	Peak 17	Peak 18	Peak 19	Peak 20	Peak 21	Peak 22	Peak 23	Peak 24
V0667	0.00776934	0.0258278	0.0286775	0	0.00172044	0.0192233	0.00543048	0	0.00968701	0.00128336	0.0385346	0.0288279	0.291136	0.249431	0.121915	0.131571	0.0139836	0.00113973	0.00271502	0.000532933	0.0188173	0.000174671	0	0.00160268
V0782	0.00725936	0.0215375	0.0295821	0	0.00146141	0.017094	0.00536733	0	0.0113412	0.0012954	0.0313892	0.0154827	0.291184	0.23561	0.168335	0.123573	0.0248096	0.00108557	0.00582357	0.000868941	0.00515812	0	0	0.00174148
V0874	0.00550327	0.0225461	0.0176268	0.00249576	0.00102837	0.00884637	0.000272715	0.000802628	0.0108075	0.00216423	0.0334535	0.012372	0.287031	0.234992	0.17244	0.129987	0.0346656	0.00360477	0.00947917	0.000724784	0.00619148	0.000208439	0	0.00275652
V0910	0.0116516	0.0359286	0.0278989	0.00188858	0.00103351	0.0201509	0.00519428	0.00555602	0.0115362	0.0120275	0.0236087	0.0159526	0.269261	0.213644	0.186293	0.0889132	0.0249329	0.0113796	0.01618	0.00017497	0.0122298	0.000117952	0	0.00444622
V0947	0.02164	0.044557	0.038367	0.0017735	0.00109921	0.0232525	0.0072151	0.00383609	0.0130965	0.0133765	0.0214554	0.0276814	0.226767	0.1889	0.179267	0.0724564	0.0255857	0.0351776	0.0195272	0.000275997	0.0300062	0.000353487	0	0.00433323
V1008	0.0219553	0.0450314	0.0382867	0.00432603	0.0021002	0.0154783	0.0103869	0.000159237	0.0178126	0.0144544	0.0204654	0.0251771	0.221338	0.186172	0.170615	0.0728703	0.0252124	0.0384698	0.0238568	0.00408303	0.0309499	0.00435354	0.000864767	0.00558121
V1042	0.022385	0.0350737	0.0344844	0.00203256	0	0.0142754	0.00997826	0.000238832	0.0173736	0.0143191	0.0204947	0.0232905	0.215907	0.190636	0.168412	0.0728811	0.0263766	0.0472758	0.0261899	0.00585615	0.0335877	0.0085938	0.00239494	0.00794211
V1084	0.0250188	0.0332659	0.0356866	0.00139282	0.0015094	0.0196341	0.0100406	0.000256531	0.0170482	0.0131511	0.0200293	0.0228542	0.218089	0.190133	0.167373	0.0694146	0.0259133	0.0499339	0.024817	0.00687004	0.0277773	0.00964033	0.002547	0.0076045
V1107	0.023701	0.0267235	0.0314314	0	0.00100892	0.0127623	0.00980168	0	0.0177172	0.0142937	0.0192459	0.0205465	0.213225	0.176047	0.170799	0.0696399	0.0266329	0.0552361	0.0295156	0.0135544	0.0338625	0.0196957	0.00652024	0.00803991
V1147	0.0255988	0.0362591	0.0304201	0.000457051	0.00130566	0.0182005	0.00996022	0.00310157	0.0170248	0.0173202	0.0176652	0.0171259	0.195459	0.147042	0.160773	0.0615386	0.0249273	0.0536717	0.0363238	0.0271162	0.0350645	0.0433898	0.0132974	0.00695688
V1172	0.0298064	0.0309994	0.0333928	0	0	0.0124364	0.00538398	0.000989179	0.0170243	0.0157806	0.0156745	0.0168363	0.185658	0.148118	0.150118	0.053933	0.0227248	0.0504615	0.0351818	0.0409804	0.0308767	0.0741073	0.0214698	0.00804689
V1211	0.0253291	0.0388212	0.0320816	0.000952983	0.001503	0.0201447	0.0122077	0.00340312	0.0144285	0.0150073	0.0150819	0.0135133	0.202427	0.130931	0.138744	0.0598508	0.0243888	0.0430113	0.0335995	0.0487698	0.0249056	0.0731705	0.0202949	0.00743173
V1234	0.0276973	0.0356685	0.0339378	0.000384019	0.00144049	0.0203896	0.0127769	0.00160947	0.0164521	0.0150307	0.016729	0.0144645	0.183196	0.143704	0.144715	0.0502827	0.0219725	0.0502934	0.0301705	0.0521465	0.0218677	0.0782989	0.019421	0.00735161
V1257	0.0293851	0.0349926	0.0306995	0.000616415	0.00172599	0.0239126	0.0217598	0.000322147	0.0142858	0.0155743	0.0128957	0.0144441	0.157314	0.124765	0.13819	0.0376932	0.0191905	0.0353569	0.0341921	0.0647099	0.0251998	0.114349	0.0435642	0.004862
V1286	0.033854	0.0327729	0.0329465	0.000331577	0	0.0181322	0.0183746	0.00174285	0.0159364	0.0148491	0.0115709	0.012803	0.151572	0.113193	0.127706	0.035545	0.0178731	0.0384043	0.0288335	0.0809204	0.0144297	0.149472	0.0430839	0.00565234
V1347	0.0329855	0.0293352	0.0280095	0.000180811	0.000102222	0.0164395	0.0198559	0.00252932	0.0160753	0.0155087	0.00706357	0.0112795	0.141037	0.0966677	0.118477	0.0321406	0.0175376	0.0296295	0.0324888	0.0956448	0.0163368	0.169946	0.0650741	0.00565521

## Sheet: KW1726
	Peak 1	Peak 2	Peak 3	Peak 4	Peak 5	Peak 6	Peak 7	Peak 8	Peak 9	Peak 10	Peak 11	Peak 12	Peak 13	Peak 14	Peak 15	Peak 16	Peak 17	Peak 18	Peak 19	Peak 20	Peak 21	Peak 22	Peak 23	Peak 24	Peak 25	Peak 26	Peak 27	Peak 28	Peak 29	Peak 30
V0700	0	0.00847651	0.000670372	0.000340933	0.00107285	0.0110888	0.00239772	0.00156105	0.000320938	0.000735565	0.193692	0.131149	0.0101366	0.00338029	0.00546726	0.009431	0.251534	0	0.00288712	0.0690569	0.032293	0.00897734	0.00130518	0.00830613	0.00442506	0.0392905	0.0208723	0.0775114	0.000438873	0.103182
V0798	0	0.00874932	0.00117632	0.000294337	0	0.00212255	0.000780804	0.000564021	0	0	0.196229	0.129047	0.0123236	0.00292915	0	0.00489335	0.276476	0	0.00269534	0.0614038	0.0285801	0.00864581	0.00154197	0.00943558	0.00773056	0.0364376	0.0203212	0.076414	0.000570106	0.110639
V0814	0	0.0103409	0.00150891	0.000834664	0.000603693	0.00638628	0.00242201	0.0017603	0.000482364	0	0.140391	0.0983973	0.0117832	0.00329465	0.00237324	0.00910818	0.300105	0	0.00473651	0.084777	0.0436172	0.00907231	0.00204997	0.0105651	0.0097877	0.0312048	0.0214832	0.0782485	0	0.114666
V0873	0	0.00845776	0.00345249	0.00250898	0.00283454	0.0172888	0.00617041	0.00453363	0.00124158	0	0.0816836	0.0616108	0.00960369	0.00644619	0.00458755	0.00776658	0.274575	0	0.00978311	0.127591	0.0652635	0.0141607	0.0026751	0.0119746	0.0122211	0.0349638	0.0205248	0.101134	0	0.106947
V0946	0	0.00886414	0.00192435	0.00666865	0.00749603	0.0858089	0.0182656	0.0125201	0.00321585	0	0.0796032	0.047892	0.0134608	0.00272062	0.00158199	0.00375533	0.310304	0	0.00952375	0.0836376	0.0388606	0.00895488	0.00105834	0.00774905	0.0106991	0.0360825	0.0283967	0.0784503	0	0.0925052
V1007	0	0.00811396	0.00204714	0.010321	0.0114953	0.105344	0.0280108	0.020248	0.00488514	0	0.0661917	0.0287756	0.0126063	0.00246872	0.0012963	0.00848739	0.307625	0	0.00949736	0.0776761	0.039708	0.00863923	0.00126816	0.00827468	0.0119374	0.0306156	0.0263031	0.0757132	0	0.0924506
V1083	0.000378293	0.0087541	0.00185947	0.00164748	0.00172407	0.0274479	0.00338186	0.00293951	0.000497565	0	0.0937318	0.0432356	0.013475	0.00674304	0.00358892	0.0084476	0.373743	0	0.00953647	0.0690422	0.0424849	0.0147696	0.00285281	0.0151309	0.014087	0.0341194	0.0330853	0.0890296	0	0.084267
V1171	0	0.00694063	0.00141905	0.000653277	0.000159993	0.00878871	0.0022668	0.00153342	0.000384112	0	0.0867981	0.0591721	0.0154048	0.00642586	0.00414708	0.00553756	0.301375	0.0021069	0.0184636	0.0561879	0.0632778	0.0250738	0.00695391	0.0246316	0.0198101	0.034713	0.028326	0.131939	0.000657415	0.0868534
V1210	0	0.00994303	0.00274813	0.00492507	0.00560759	0.0628983	0.0131173	0.00949151	0.00231715	0	0.0649011	0.0292619	0.0189314	0.009467	0.00685404	0.00834556	0.281278	0.00687202	0.0198443	0.0664653	0.0749126	0.040258	0.0112725	0.0319393	0.0316956	0.0208542	0.0216431	0.0819199	0	0.0622357
V1256	0	0.0191063	0.00730721	0.0113467	0.0130166	0.0760114	0.0301985	0.0231413	0.00541355	0	0.0529143	0.025434	0.0192378	0.00806476	0.00653529	0.00672523	0.244778	0.0156422	0.0173233	0.0592514	0.0573668	0.0398582	0.0119226	0.0332461	0.0267071	0.0191769	0.0229988	0.0964652	0	0.0508109
V1346	0	0.0479542	0.0324422	0.00363802	0.00491006	0.0345134	0.00943081	0.00668844	0.00202056	0	0.0412978	0.019306	0.0251597	0.00890042	0.00694241	0.0119304	0.234955	0.0291087	0.0151751	0.0771341	0.050842	0.0437031	0.0147099	0.0370923	0.0422318	0.0151423	0.0224792	0.130506	0.00138473	0.0304021
V1370	0.00478237	0.0464241	0.02828	0.0039743	0.00475427	0.047937	0.011263	0.00770054	0.00213341	0.00623735	0.0410272	0.0270133	0.0252946	0.00727625	0.00640169	0.00692109	0.233897	0.0326918	0.0152053	0.0768124	0.0506887	0.0372089	0.0120132	0.0319841	0.0384282	0.0187898	0.0216899	0.123722	0.00223639	0.027212
V1391	0	0.050801	0.0290968	0.0216	0.0263956	0.189726	0.0603556	0.0419556	0.0123816	0	0.013862	0.00116847	0.0181352	0.00519817	0.00405967	0.0156936	0.177329	0.0171322	0.013663	0.0687955	0.0415022	0.0224526	0.00873795	0.0217079	0.0253021	0.0163636	0.0127949	0.06512	0.00156255	0.0171075
V1458	0	0.0836487	0.0569943	0.00843858	0.00982659	0.0632365	0.0226111	0.0170985	0.00419728	0	0.0191348	0	0.0379546	0.00642619	0.00434177	0.0131507	0.201616	0.0263879	0.0124308	0.0776124	0.0350256	0.0433091	0.0131946	0.0341663	0.0404176	0.00951125	0.0220651	0.11002	0.0111479	0.0160352
V1521	0.00938278	0.0602277	0.0499646	0.0115233	0.0131164	0.158629	0.0793543	0.0554424	0.0192036	0.000739609	0.0107405	0	0.0261401	0.00349117	0.00251929	0.0076184	0.122448	0.021955	0.0103375	0.0668047	0.0275845	0.0283464	0.0101211	0.0242956	0.0326146	0.0145406	0.0143035	0.101441	0.0103073	0.00680635
V1653	0.00716503	0.0736945	0.0570001	0.0156795	0.0203392	0.100954	0.0500309	0.035037	0.0116621	0.040434	0.0143194	0.00302605	0.0322826	0.00456097	0.00348677	0.00758932	0.125233	0.0280998	0.00927639	0.069968	0.029554	0.0364726	0.0122089	0.0308369	0.0326002	0.00831234	0.0195804	0.0972479	0.019089	0.00425985
V1705	0.0110916	0.0877603	0.0640434	0.00684376	0.00975573	0.0695098	0.0327511	0.0229191	0.00836712	0.0832647	0.0151602	0.00409286	0.0394128	0.00487117	0.00330168	0.00557125	0.106196	0.0276057	0.00825984	0.0671943	0.0247887	0.0489359	0.014912	0.0382567	0.0363901	0.0124921	0.0190326	0.103595	0.0214234	0.00220145

## Sheet: KW1753
ID	Peak1	Peak2	Peak3	Peak4	Peak5	Peak6	Peak7	Peak8	Peak9	Peak10	Peak11	Peak12	Peak13	Peak14	Peak15	Peak16	Peak17	Peak18	Peak19	Peak20	Peak21	Peak22	Peak23	Peak24	Peak25	Peak26
V0628	0.0200922	0.010395	0.0447647	0.0358964	0.0652272	0.042797	0.0314482	0.0101992	0.000110605	0.00140934	0.000349775	0.0100724	0.000920905	0.0553546	0.029334	0.0199496	0.0296957	0.0614827	0.000658369	0.302646	0.00856734	0.114243	0.104382	4.21748e-06	0	0
V0707	0.0177437	0.0181945	0.0404785	0.00888313	0.0382501	0.0138587	0.0100644	0.00671174	0.00551187	0.00312786	0.00525504	0.0176191	0.00101797	0.00486111	0.00959264	0.0230181	0.00969358	0.0707807	0.000601278	0.366958	0.0165605	0.198591	0.10999	0.00146113	0.00108297	9.34631e-05
V0805	0.0108875	0.00705626	0.035121	0.00302013	0.0190279	0.00436436	0.00283187	0.000710327	0.00150289	0.000544256	0.000658502	0.00672544	0.000814073	0.00686357	0.0213514	0.0327488	0.00832054	0.0962525	0.00091631	0.347439	0.024202	0.239498	0.119596	0.00227676	0.00147434	0.00579625
V0819	0.0115207	0.00526288	0.0239325	0.00351876	0.025003	0.00518039	0.003676	0.00100726	0.00154398	0.00132415	0.00250453	0.00378264	0.00118772	0.0139596	0.0153688	0.0332812	0.0078617	0.0887372	9.94327e-05	0.356396	0.0402954	0.227854	0.119518	0.00514291	0.000110812	0.00193024
V0846	0.00913199	0.00756224	0.0294313	0.0101963	0.0377742	0.0118927	0.00929863	0.00285718	0.00180239	0.0013919	0.000937698	0.00191428	0.00210771	0.00845278	0.0133806	0.0302102	0.00514134	0.088668	0.000213772	0.316011	0.0336946	0.2577	0.108509	0.00969169	8.92528e-05	0.00193917
V0878	0.00618651	0.00599258	0.0204007	0.00163294	0.0109529	0.00312416	0.00218079	0.000441549	0.00273838	0.00157518	0.00186267	0.00163703	0.002227	0.0122376	0.0119747	0.0361938	0.00703773	0.110519	0.000929857	0.325821	0.0424554	0.270938	0.109708	0.00898614	0.000170139	0.00207606
V0951	0.0125554	0.00835139	0.0324963	0.00100527	0.00465726	0.0015148	0.00136625	0.000181479	0.00149916	0.000848316	0.000827844	0.00425687	0.000735924	0.010728	0.0152041	0.0480523	0.00257631	0.138886	0.00143399	0.290761	0.0279338	0.275885	0.0950443	0.0192901	0.000953946	0.00295496
V1046	0.00987051	0.00530629	0.0325153	0.00512843	0.0124573	0.00575781	0.0043932	0.00138513	0.000571943	0.000369096	0.000322256	0.00440764	0.000495263	0.0066065	0.0179406	0.0489879	0.001386	0.146096	0.00308552	0.270999	0.0237524	0.289665	0.0886329	0.0153774	0.00089483	0.00359699
V1176	0.00871048	0.00636358	0.0250714	4.89199e-05	0.00206724	0.000284866	0.000147782	6.56613e-05	0.00203069	0.000480361	0.000412529	0.00407363	0.000491875	0.00623708	0.0216385	0.0597811	0.0038188	0.194102	0.00417934	0.233728	0.0237339	0.301301	0.0770707	0.0175449	0.0026975	0.00391798
V1215	0.00781249	0.0070157	0.0260107	0.00219372	0.0022884	0.00139832	0.000264145	4.81699e-05	0.00380175	0.00136018	0.000918426	0.0047525	0.000975931	0.00960315	0.0200758	0.0544514	0.00243812	0.164859	0.00412652	0.248417	0.0291252	0.294515	0.084004	0.0210896	0.00435272	0.00410077
V1261	0.0112755	0.00626343	0.0298295	0.00127541	0.00936583	0.00204603	0.00121743	0.000454022	0.000797282	0.000367549	0.000462216	0.00381573	0.000390996	0.00587939	0.0148402	0.0582543	0.00195176	0.17305	0.0020097	0.282675	0.0262722	0.248599	0.0902811	0.0193337	0.00603723	0.00325512
V1351	0.0116209	0.00651656	0.0306345	0.00287321	0.0135307	0.00425077	0.00278153	0.00128025	0.00309331	0.000827547	0.000653494	0.00468299	0.00101274	0.00682838	0.0147071	0.0599808	0.00109838	0.181125	0.00356777	0.221035	0.0216783	0.285207	0.078486	0.0299157	0.00688675	0.00572478
V1420	0.0115708	0.00465451	0.0343231	0.00326087	0.0157114	0.00456318	0.00345993	0.00129954	0.000810299	0.000111685	3.58157e-05	0.00287375	0.000104806	0.0034295	0.0108095	0.0611525	0.000728496	0.173269	0.00372239	0.262363	0.0214643	0.255468	0.0890764	0.0222869	0.00991037	0.00354038
V1462	0.0124534	0.00511331	0.0335667	0.000101444	0.00286381	0.000515962	0.000244198	0.000162682	0.00127677	0.000182476	6.86335e-05	0.00347331	0.000358094	0.0035392	0.0102972	0.0698997	0.00112178	0.198273	0.00465847	0.252926	0.0212344	0.268969	0.0760797	0.0174541	0.0110835	0.00408294
V1504	0.0117884	0.00644495	0.0322965	0.00243996	0.0487693	0.0105645	0.00761574	0.00192535	0.000930021	0.000300867	0.000350219	0.00601301	0.000611888	0.00623605	0.00940484	0.0699552	0.002289	0.175395	0.00435129	0.238846	0.0227116	0.237244	0.074806	0.0176085	0.00952459	0.00157695
V1525	0.0111904	0.00479853	0.0299364	0.000909035	0.00358287	0.000718583	0.000590152	0.000497781	0.000753054	0.000157112	0.000153395	0.00395912	0.000241458	0.00193675	0.00899159	0.0723033	0.00237017	0.203821	0.00309196	0.260324	0.019211	0.253744	0.0841252	0.0193773	0.0087782	0.00443726
V1600	0.0109599	0.00507237	0.0322736	0.00103541	0.0148506	0.00165013	0.000963759	0.000282701	0.000493588	0.000168931	0.000119941	0.00502464	0.000380006	0.00212711	0.00929585	0.067219	0.000822314	0.185339	0.00346541	0.261414	0.0205493	0.253365	0.086786	0.0212636	0.0114504	0.0036286
V1626	0.0127647	0.00458374	0.034044	0.00270337	0.0378848	0.00406999	0.00243095	0.00061597	0.00047958	0.000270526	0.000146467	0.0035616	0.000166258	0.00266384	0.00831559	0.0598482	0.000826189	0.176735	0.00385993	0.256104	0.0197943	0.245533	0.0848217	0.0212072	0.0131987	0.00337102
V1657	0.0141811	0.00587582	0.0356086	0.000782614	0.00177361	0.00056534	0.000318117	0.000317624	0.000891005	0.000207756	0.000181691	0.00503943	0.000369262	0.0062322	0.011208	0.061887	0.00251118	0.171163	0.00409772	0.267554	0.0249739	0.256965	0.0877351	0.021211	0.0146221	0.00372706
V1688	0.0135383	0.00530224	0.0378376	0.00283818	0.00722542	0.00155476	0.000617378	0.000388019	0.000237728	0.000119285	8.71477e-05	0.00303664	9.00956e-05	0.0027548	0.00828732	0.0681145	0.000406707	0.186951	0.00470727	0.274433	0.0151933	0.241238	0.0850963	0.0190591	0.0169493	0.00393594
V1709	0.0111573	0.00291257	0.0336058	0.00117367	0.0120836	0.00180541	0.00110316	0.000598723	0.000282304	0.000102802	9.25379e-05	0.00316714	0.000123732	0.00262504	0.00538502	0.0639118	0.000906271	0.201644	0.00532354	0.26433	0.018994	0.248908	0.0802872	0.018234	0.0170708	0.00417222
V1730	0.0117827	0.00262039	0.0345003	0.00520315	0.0514508	0.00925175	0.00650708	0.00188847	0.00024392	0.000109845	0.000104797	0.00449541	5.06218e-05	0.00491075	0.00760532	0.0654139	0.0010349	0.18307	0.00392387	0.255033	0.0180709	0.219838	0.0777873	0.0170107	0.0146989	0.0033923
V1769	0.011896	0.00243351	0.0274781	0.00117212	0.01793	0.00245515	0.00151213	0.000741318	0.000450169	0.000248462	0.000365031	0.00390268	0.000196565	0.00283307	0.00848674	0.0742633	0.00205326	0.2195	0.00465395	0.26332	0.0167878	0.224817	0.07758	0.0169637	0.0141936	0.00376599

## Sheet: MM0027
ID	Peak 1	Peak 2	Peak 3	Peak 4	Peak 5	Peak 6	Peak 7	Peak 8	Peak 9	Peak 10	Peak 11	Peak 12	Peak 13	Peak 14	Peak 15	Peak 16	Peak 17	Peak 18
V0535	0.0176777	0.0385804	0.0262522	0.0284557	0.00239647	0.0133567	0.00780741	0.181647	0.317752	0.108224	0.0837806	0.0651327	0.0300558	0.0366717	0.00167425	0.031598	0.000614097	0.00832298
V0547	0.0214248	0.0501641	0.0317603	0.0354945	0.00308859	0.0125514	0.00746023	0.146846	0.349285	0.100325	0.0682228	0.0561483	0.029694	0.0381909	0.0106119	0.0296279	0.00115863	0.0079454
V0551	0.0236066	0.0590385	0.037393	0.0354283	0.00229774	0.0133633	0.0159007	0.154634	0.329277	0.097846	0.0618558	0.0532702	0.0300282	0.0326501	0.0104429	0.0310369	0.00394191	0.00798889
V0586	0.0282693	0.0566766	0.0419311	0.0245643	0.00189803	0.0131101	0.0167423	0.149186	0.369452	0.100549	0.0589465	0.0472715	0.0236777	0.0229649	0.00528582	0.028461	0.00254977	0.00846433
V0669	0.0293538	0.0555749	0.0378461	0.0396074	0.00284232	0.0148258	0.011146	0.135563	0.362255	0.104267	0.0517159	0.0407484	0.0262872	0.0283421	0.0103404	0.0373504	0.00526299	0.00667126
V0784	0.0349548	0.0550194	0.0408413	0.0311019	0.00255815	0.014977	0.018539	0.152727	0.368432	0.0958078	0.0514823	0.0433338	0.0237582	0.0145638	0.00833122	0.0321967	0.00337147	0.00800486
V0826	0.0369701	0.0517391	0.0371974	0.0595567	0.00291127	0.0193925	0.00966913	0.120081	0.352232	0.0975138	0.0441232	0.0360248	0.0316858	0.0203149	0.0176641	0.0522865	0.00694126	0.00369696
V0885	0.0378739	0.0574621	0.0361382	0.0405372	0.00437967	0.0150556	0.0141251	0.152227	0.266585	0.0789834	0.0567973	0.0486799	0.0319084	0.0367128	0.026248	0.0493111	0.0399782	0.00699642
V0921	0.0405259	0.0604858	0.0407712	0.0717022	0.00436495	0.0130996	0.0124652	0.142715	0.260297	0.0817814	0.0451379	0.0381441	0.0222716	0.0253098	0.0332598	0.0644807	0.0390425	0.00414541
V0958	0.0396016	0.0463628	0.0332239	0.0381231	0.00459056	0.012382	0.00786748	0.11115	0.259507	0.0856208	0.0358181	0.0305879	0.019876	0.0260581	0.0582685	0.118037	0.0701467	0.00277853
V1052	0.0434401	0.0456671	0.0319458	0.0434991	0.00340697	0.0112264	0.0097072	0.0951759	0.201135	0.0753592	0.0326976	0.027789	0.01889	0.0237695	0.0821238	0.160661	0.0915064	0.00200002
V1117	0.0495299	0.0554446	0.0380809	0.0441486	0.00302781	0.0121079	0.0140312	0.103293	0.229714	0.0790062	0.0359287	0.027079	0.0157371	0.0166277	0.0672323	0.143648	0.0630613	0.00230161
V1182	0.0502468	0.0559542	0.0370184	0.0505484	0.00325345	0.013145	0.00978377	0.0912923	0.220849	0.0753945	0.0300328	0.0247695	0.0197187	0.0231651	0.0755378	0.141545	0.0757494	0.00199529
V1267	0.0436623	0.0456382	0.0306917	0.0485278	0.00299789	0.00965372	0.00857984	0.0895542	0.180821	0.0746262	0.0310357	0.0273762	0.0155741	0.0221566	0.0939245	0.144782	0.128825	0.00157306
V1357	0.0454676	0.0446025	0.0301489	0.0454326	0.00279089	0.0103424	0.00683719	0.0813643	0.172417	0.0709645	0.0272019	0.0213601	0.0147487	0.0204821	0.101715	0.199429	0.103229	0.00146715
V1401	0.0468381	0.0412492	0.0276723	0.0475206	0.00282486	0.00966715	0.00588945	0.0735445	0.154854	0.0649641	0.0260074	0.0206411	0.014258	0.0198915	0.101521	0.20255	0.138476	0.00163054
V1447	0.0536685	0.0467349	0.0307862	0.0520447	0.00353012	0.0103315	0.00654913	0.0764732	0.111522	0.0572297	0.0255299	0.0203938	0.0151715	0.0187279	0.0985165	0.23216	0.138858	0.00177264
V1531	0.0543125	0.0467852	0.0310617	0.0446554	0.00310847	0.0101596	0.00761964	0.0682866	0.133635	0.0594102	0.0267934	0.0179974	0.0133664	0.0182214	0.0951906	0.235858	0.131987	0.00155124
V1573	0.0531786	0.0463303	0.0303679	0.0426431	0.00257471	0.00988642	0.00986093	0.0684809	0.129005	0.0623592	0.0295153	0.0185064	0.0139376	0.0196744	0.0985652	0.2161	0.147626	0.00138812

## Sheet: MM0071
ID	Peak 1	Peak 2	Peak 3	Peak 4	Peak 5	Peak 6	Peak 7	Peak 8	Peak 9	Peak 10	Peak 11	Peak 12	Peak 13	Peak 14	Peak 15	Peak 16	Peak 17	Peak 18	Peak 19	Peak 20
V0925	0.00775594	0.0179188	0.0255156	0.0206598	0.00591277	0.00444216	0.0066885	0.00454276	0.00305478	0.0294593	0.00529373	0.0982245	0.01187	0.259625	0.178121	0.186901	0.108945	0.0194031	0.000980512	0.00468578
V0962	0.00936109	0.0152064	0.0328754	0.0010275	0.000791852	0.000219095	0.00401051	0.00920166	0.000560705	0.0143875	0.0188736	0.0938388	0.0180725	0.214991	0.212471	0.22679	0.0910396	0.0251448	0.00121977	0.00991689
V1021	0.0101124	0.0162925	0.0282353	0.00164482	0	0	0.0124907	0.00533571	0	0.0227973	0.0215431	0.105651	0.0171003	0.2332	0.184094	0.22096	0.0900911	0.0242607	0.000639404	0.00555205
V1054	0.0102896	0.019144	0.0251498	0.00601906	0.00247898	0.00208889	0.00080283	0.00670826	0.00310338	0.0278163	0.0232133	0.117657	0.0125916	0.209222	0.190519	0.222909	0.09308	0.0230541	0	0.00415299
V1096	0.0105668	0.0212692	0.0243176	0.00274573	0.000430138	0.000304581	0.00101782	0.00231987	0.00293305	0.0300565	0.0121288	0.118476	0.0116679	0.216707	0.187365	0.229127	0.0985347	0.0246163	0.000916521	0.00449914
V1119	0.00923607	0.0201218	0.0246587	0.00597062	0.00168324	0.00153884	0.00864146	0.00139494	0.00266834	0.0389717	0	0.119005	0.011438	0.207095	0.188462	0.23503	0.0988125	0.0249463	0.00107682	0.00518507
V1184	0.00977382	0.0203454	0.0235883	0.00565391	0.00220441	0.00224424	0.00553854	0.00201366	0.00223849	0.0339301	0.0138294	0.107584	0.00952493	0.231163	0.176948	0.213146	0.107601	0.0245082	0.00198248	0.00618115
V1223	0.00896191	0.0226721	0.0208869	0.00268051	0.00070845	0.00113921	0.00605915	0.0012404	0.00228111	0.0216398	0.0302904	0.107092	0.00716036	0.210116	0.182771	0.216877	0.117494	0.0303993	0.00329377	0.006236
V1269	0.0111776	0.0248411	0.0305301	0.00376839	0.00147054	0.00153287	0.0074871	0.00417005	0.00205952	0.0249721	0.030465	0.135147	0.0097193	0.200534	0.165862	0.21659	0.0952074	0.0257629	0.00472528	0.00397699
V1276	0.00819912	0.0214339	0.0285423	0.00887472	0.00378427	0.00313604	0.011168	0.00204238	0.00114423	0.0186639	0.0281726	0.151449	0.00830519	0.184476	0.174126	0.217058	0.0913309	0.0250707	0.00834506	0.00467726
V1393	0.00499377	0.0198548	0.0237624	0.00213415	0.000516549	0.000701308	0.00997824	0.00108178	0.00159063	0.0247073	0.0338818	0.142349	0.0096107	0.210757	0.156438	0.204579	0.102139	0.0293513	0.0172171	0.00435608
V1418	0.0054314	0.0216917	0.0268491	0.00445001	0.00195085	0.00150123	0.0104185	0.000938936	0.00153911	0.027899	0.0351739	0.146061	0.00911293	0.196501	0.156984	0.205129	0.0961307	0.0270966	0.0195521	0.00558925
V1460	0.00697073	0.0244893	0.0299931	0.00101793	0.000247653	0.000795671	0.0100104	0.00112991	0.00150848	0.021245	0.0285301	0.153256	0.0149115	0.207218	0.133541	0.211462	0.0936527	0.0281857	0.0264408	0.00539417
V1502	0.00655883	0.0233466	0.0273211	0.0015948	0.000444599	0.000812148	0.0153848	0.000408055	0.00112354	0.0234528	0.0423768	0.163778	0.0126831	0.191836	0.125894	0.210008	0.0866636	0.028204	0.0320056	0.00610277
V1523	0.00692596	0.0224311	0.0292133	0.000949632	0.000199623	0.000200913	0.0115654	0.00130954	0.00162327	0.0239912	0.0321104	0.161497	0.0111021	0.201455	0.131605	0.209372	0.0905774	0.0278035	0.0305317	0.00553554
V1565	0.00738607	0.0228983	0.0287015	0.00209187	0.000266198	0.000617199	0.0112544	0.000454555	0.00159254	0.0222598	0.0331038	0.153822	0.0112247	0.216271	0.116738	0.215075	0.092853	0.02987	0.0292269	0.00429218
V1624	0.0084483	0.024347	0.0291278	0.00156415	0.000405891	0.000666833	0.0107144	0.00243081	0.00199529	0.0225273	0.0379695	0.161986	0.012975	0.21748	0.0992181	0.209131	0.0914982	0.0325343	0.0313155	0.00366551
V1686	0.00994616	0.0265179	0.0333909	0.00283375	0.00108799	0.00132128	0.0116745	0.000730107	0.00195289	0.0152158	0.0474791	0.160598	0.0128686	0.211268	0.0987369	0.21163	0.0857013	0.0293706	0.0341818	0.00349454
V1707	0.0100907	0.0279583	0.0334036	0.00244197	0.000507634	0.000707871	0.0109027	0.00257399	0.00167636	0.0155994	0.0417561	0.16224	0.00991459	0.21054	0.101538	0.214157	0.0840772	0.0288206	0.0377044	0.0033889
V1728	0.0101845	0.0242578	0.0359946	0.00153971	0	0	0.0108862	0.00189255	0.00136722	0.0169473	0.0383337	0.151461	0.01079	0.197072	0.105454	0.219552	0.0830706	0.0345569	0.0395339	0.0171062
V1767	0.00966591	0.0184623	0.0324974	0.00532339	0.00178732	0.00138978	0.00925541	0.00180648	0.00158268	0.0191425	0.0425342	0.180859	0.010084	0.206519	0.0978755	0.208336	0.0796204	0.0288253	0.03882	0.00561446

## Sheet: MM0114
ID	Peak 1	Peak 2	Peak 3	Peak 4	Peak 5	Peak 6	Peak 7	Peak 8	Peak 9	Peak 10	Peak 11	Peak 12	Peak 13	Peak 14	Peak 15	Peak 16	Peak 17	Peak 18	Peak 19	Peak 20
V1122	0.005729	0.001121	0.260098	0.172298	0.002743	0.003216	0.008276	0.036085	0.306706	0	0	0.022739	0.023385	0.021363	0.014321	0.006124	0.036357	0.02644	0.011952	0.041046
V1162	0.007885	0.001204	0.228027	0.152765	0.00295	0.004008	0.008964	0.0367	0.32069	0	0.002433	0.032836	0.033067	0.029973	0.017227	0.004535	0.035699	0.025139	0.02124	0.034658
V1225	0.008359	0.000895	0.171589	0.115551	0.002526	0.004511	0.008523	0.032239	0.323965	0	0.00543	0.06755	0.042515	0.031526	0.021469	0.005776	0.031642	0.026475	0.022962	0.076496
V1248	0.007795	0.001215	0.164331	0.109711	0.002074	0.002496	0.010059	0.035653	0.319729	0	0.007166	0.070845	0.052716	0.028846	0.019717	0.005555	0.045411	0.033113	0.009383	0.074185
V1271	0.006891	0.00064	0.158289	0.108452	0.001827	0.004406	0.01132	0.03762	0.326721	0	0.006523	0.060546	0.045389	0.033655	0.02196	0.006744	0.050153	0.033115	0.008131	0.077618
V1277	0.008838	0	0.172548	0.117521	0.00207	0.002207	0.012945	0.040065	0.362609	0	0.006857	0.055318	0.040262	0.028492	0.020062	0.007916	0.038122	0.028281	0.005726	0.050161
V1373	0.013451	0.002384	0.154538	0.102709	0.000945	0.000926	0.021827	0.044699	0.333635	0.002724	0.009012	0.042394	0.035605	0.02481	0.032721	0.020556	0.049663	0.02777	0.007518	0.072113
V1419	0.018112	0.006246	0.138636	0.091156	0.000489	0.001007	0.0261	0.041395	0.31827	0.006156	0.011472	0.037364	0.037187	0.030084	0.041538	0.034733	0.048896	0.025037	0.003791	0.08233
V1461	0.021023	0.009809	0.140434	0.094694	0.000305	0.000263	0.029425	0.048238	0.357942	0.00836	0.009186	0.027874	0.029622	0.026335	0.039759	0.049276	0.037224	0.023682	0.00241	0.04414
V1503	0.030858	0.016995	0.128661	0.083584	7.1e-05	0.000132	0.031674	0.046654	0.323408	0.017432	0.010151	0.026142	0.03038	0.038871	0.049801	0.060228	0.032528	0.022882	0.002625	0.046923
V1545	0.037861	0.025154	0.110972	0.072784	0	0	0.03757	0.056265	0.356958	0.016854	0.008826	0.022024	0.02379	0.036631	0.04299	0.076062	0.025241	0.01852	0.002878	0.028621
V1566	0.041482	0.031459	0.114382	0.075413	0	0	0.03876	0.049788	0.334921	0.023682	0.008446	0.020781	0.025852	0.039186	0.045984	0.069126	0.025557	0.021085	0.002784	0.031314
V1625	0.044782	0.035666	0.105977	0.067652	5.36e-05	0.000648	0.039006	0.042846	0.302355	0.03536	0.011557	0.023909	0.031421	0.043407	0.042685	0.070328	0.029897	0.022883	0.004168	0.045399
V1687	0.048373	0.039488	0.099828	0.063825	0.000484	0.00042	0.042281	0.049585	0.318056	0.035981	0.010081	0.0197	0.030921	0.039851	0.039322	0.06998	0.02804	0.021132	0.00245	0.040202
V1729	0.052416	0.043699	0.10118	0.064872	0	0	0.048063	0.04822	0.290826	0.03678	0.008707	0.018362	0.026924	0.049489	0.042975	0.068667	0.021578	0.02227	0.003175	0.051797
V2023	0.043497	0.030981	0.085527	0.056438	0.001469	0.002048	0.069126	0.051086	0.260918	0.04486	0.007843	0.016349	0.029455	0.060832	0.037338	0.076278	0.027953	0.037226	0.003051	0.057725
